# Supplementary material for: Interferon-β Activity Is Affected by S100B Protein
Source: Int J Mol Sci. 2022 Feb 11;23(4):1997. doi: 10.3390/ijms23041997 (PMC8877046; doi:10.3390/ijms23041997)
Supplement: Supplementary file 1 [file ijms-23-01997-s001.zip]

Archive with 1 entries (1 files):
- ijms-1505477-supplementary.pdf
